# Supplementary material for: Ultrastructural Analysis of Chikungunya Virus Dissemination from the Midgut of the Yellow Fever Mosquito, Aedes aegypti
Source: Viruses. 2018 Oct 18;10(10):571. doi: 10.3390/v10100571 (PMC6213114; doi:10.3390/v10100571)
Supplement: Supplementary file 1 [file viruses-10-00571-s001.zip]

Archive with 1 entries (1 files):
- viruses-368690-supplementary.pptx
